# Supplementary material for: Investigating genetic links between blood metabolites and preeclampsia
Source: BMC Womens Health. 2024 Apr 5;24:223. doi: 10.1186/s12905-024-03000-7 (PMC10996307; doi:10.1186/s12905-024-03000-7)
Supplement: Supplementary file 1 — Supplementary Material 1 [file 12905_2024_3000_MOESM1_ESM.xlsx]

## Sheet: S1
Supplementary Table S1, Detailed information of genetic instrumental variables for known metabolites.
Metabolites	SNP	effect_allele	other_allele	beta	EAF	se	P
arachidonate (20:4n6)	rs1010069	A	G	0.0081	0.4623	0.0018	8.583e-06
	rs10241964	A	G	0.0182	0.0952	0.0035	2.247e-07
	rs10514491	T	C	0.012	0.6782	0.0026	2.859e-06
	rs11837423	A	G	0.0385	0.088	0.008	1.519e-06
	rs12352829	A	G	-0.0134	0.1506	0.0027	5.843e-07
	rs12532113	T	C	-0.028	0.961	0.006	3.061e-06
	rs1430209	T	C	-0.0086	0.5313	0.0018	1.865e-06
	rs17099239	A	G	-0.012	0.8327	0.0027	6.74e-06
	rs174548	C	G	0.0488	0.7005	0.0025	1.429e-84
	rs174602	T	C	0.0353	0.8702	0.004	2.417e-18
	rs17764324	T	G	-0.0241	0.086	0.0041	3.305e-09
	rs1800009	T	C	0.0125	0.6444	0.0025	4.914e-07
	rs180022	T	C	0.0117	0.8328	0.0026	9.431e-06
	rs198476	A	G	0.0122	0.482	0.0024	5.135e-07
	rs2275351	T	C	0.012	0.1657	0.0027	7.062e-06
	rs2727261	T	C	-0.0189	0.09	0.0037	3.437e-07
	rs3798211	A	C	-0.0083	0.4247	0.0018	4.584e-06
	rs412334	T	C	0.022	0.157	0.003	2.245e-13
	rs472031	A	G	0.0175	0.0883	0.0035	4.434e-07
	rs4739402	T	C	-0.0085	0.5172	0.0019	5.614e-06
	rs4982495	T	C	-0.0084	0.4275	0.0018	3.272e-06
	rs526126	C	G	0.0249	0.8409	0.0039	2.108e-10
	rs532098	A	G	0.009	0.461	0.002	6.795e-06
	rs6535974	A	G	-0.0122	0.8465	0.0027	5.801e-06
	rs6568389	T	C	0.0157	0.8061	0.0033	2.164e-06
	rs712916	T	C	-0.0456	0.9875	0.0102	8.193e-06
	rs7169869	A	G	-0.0194	0.5404	0.0043	6.586e-06
	rs741886	T	G	-0.0187	0.0829	0.0036	1.848e-07
	rs8123073	A	G	-0.0372	0.983	0.0082	5.942e-06
	rs9679675	A	C	0.0092	0.4732	0.0018	4.167e-07
3-dehydrocarnitine	rs10070034	A	G	-0.0409	0.0297	0.0065	4.302e-10
	rs10792093	T	G	0.0164	0.1084	0.0035	3.149e-06
	rs11589817	A	G	0.0124	0.7885	0.0026	2.464e-06
	rs11807	T	C	-0.0123	0.7967	0.0026	2.415e-06
	rs12138756	A	G	0.0116	0.3354	0.0025	3.598e-06
	rs12573437	A	C	0.0377	0.087	0.0084	7.96e-06
	rs1578905	T	G	0.042	0.977	0.009	3.061e-06
	rs17171585	T	G	0.0331	0.943	0.0049	2.063e-11
	rs17488228	A	T	-0.0115	0.2892	0.0026	6.514e-06
	rs17768474	T	C	-0.0273	0.0454	0.0057	1.503e-06
	rs1948709	T	C	0.0186	0.8952	0.0038	7.722e-07
	rs2186677	A	G	-0.0124	0.2785	0.0027	5.859e-06
	rs2269340	T	C	-0.0222	0.9246	0.0044	3.584e-07
	rs2291428	C	G	-0.0168	0.2351	0.0026	8.707e-11
	rs2610815	T	C	-0.0195	0.9355	0.0043	5.841e-06
	rs273913	T	C	0.0261	0.3822	0.0025	1.084e-25
	rs316019	A	C	-0.0229	0.0986	0.0041	2.059e-08
	rs3822311	T	C	0.0303	0.9654	0.0065	3.434e-06
	rs3914026	A	G	-0.0109	0.5162	0.0025	9.804e-06
	rs4781555	A	G	0.017	0.8048	0.0036	2.031e-06
	rs6429601	A	C	0.0119	0.1819	0.0027	7.078e-06
	rs6691848	A	G	0.0288	0.9639	0.0061	2.121e-06
	rs6817256	T	C	0.0213	0.0773	0.0045	1.986e-06
	rs6862720	T	C	0.0191	0.0785	0.0041	4.28e-06
	rs7737937	A	G	-0.0323	0.1512	0.0034	7.893e-22
	rs7819084	A	G	0.0123	0.2474	0.0026	2.447e-06
	rs927907	A	G	-0.0115	0.235	0.0026	7.725e-06
	rs9382940	T	C	0.0172	0.1616	0.0033	2.312e-07
	rs9551761	A	G	0.017	0.8809	0.0035	1.514e-06
1-arachidonoylglycerophosphocholine	rs10233803	T	C	0.0121	0.5881	0.0027	7.69e-06
	rs11202064	A	G	-0.0202	0.906	0.0046	9.496e-06
	rs11954991	A	T	0.121	0.0131	0.0269	6.846e-06
	rs12463674	A	G	0.015	0.6888	0.0028	5.14e-08
	rs13254318	T	C	0.0122	0.2929	0.0027	7.582e-06
	rs1692120	A	G	0.0188	0.4589	0.0027	5.818e-12
	rs169660	A	G	-0.0126	0.3667	0.0029	9.219e-06
	rs174535	T	C	0.0561	0.6602	0.0027	1.86e-94
	rs1845546	T	C	-0.0126	0.3674	0.0027	3.251e-06
	rs198435	C	G	0.0204	0.1051	0.0046	8.718e-06
	rs203846	T	C	-0.013	0.6027	0.0027	1.626e-06
	rs227769	T	C	-0.0121	0.467	0.0027	9.32e-06
	rs3738544	T	C	0.0203	0.8071	0.0035	8.051e-09
	rs418874	A	G	0.0126	0.6931	0.0027	3.635e-06
	rs4392177	A	G	-0.014	0.547	0.003	3.061e-06
	rs540613	T	C	0.0214	0.1462	0.0045	1.922e-06
	rs6517062	A	G	0.0132	0.3577	0.0028	1.565e-06
	rs6784447	A	G	0.014	0.3405	0.0027	2.911e-07
	rs706041	T	C	-0.0125	0.3351	0.0027	4.453e-06
	rs7104849	A	G	0.0343	0.9166	0.0052	3.261e-11
	rs748196	T	G	0.0152	0.4596	0.0027	1.7e-08
	rs8127620	C	G	-0.0223	0.1786	0.0049	5.926e-06
	rs823554	A	T	-0.0188	0.8205	0.0036	2.45e-07
	rs9462177	A	G	0.0138	0.6032	0.0027	4.82e-07
inosine	rs10489	A	C	0.1743	0.0243	0.038	4.601e-06
	rs11616655	A	G	-0.1069	0.9444	0.0237	6.369e-06
	rs1415753	T	C	-0.0551	0.3236	0.0111	7.599e-07
	rs17077586	A	G	0.1032	0.9187	0.021	9.198e-07
	rs17224277	A	G	0.0951	0.0778	0.0199	1.825e-06
	rs17741813	T	C	0.538	0.015	0.1192	6.389e-06
	rs2846723	T	G	-0.0476	0.5442	0.0105	5.755e-06
	rs4384764	A	G	-0.0568	0.2371	0.0127	7.902e-06
	rs494562	A	G	-0.1182	0.8988	0.0167	1.339e-12
	rs7297956	C	G	0.0597	0.7301	0.0134	7.69e-06
	rs7795118	T	C	0.0905	0.2305	0.0186	1.211e-06
	rs9359674	A	T	0.1142	0.0565	0.0218	1.572e-07
	rs9450282	A	G	-0.0717	0.3626	0.0108	2.735e-11
citrulline	rs10164524	A	G	-0.01	0.6775	0.0017	1.059e-08
	rs10234187	T	C	0.0085	0.3185	0.0017	1.074e-06
	rs10477454	T	C	-0.0374	0.0169	0.0082	4.645e-06
	rs10489008	A	C	-0.0076	0.4919	0.0017	7.369e-06
	rs10858075	T	C	-0.0091	0.4061	0.0017	1.124e-07
	rs10901047	T	C	-0.009	0.5877	0.0018	2.964e-07
	rs10901320	A	G	0.0087	0.4313	0.0017	4.343e-07
	rs11119951	T	C	0.0119	0.1175	0.0026	4.358e-06
	rs11993007	A	G	-0.0127	0.3167	0.0028	5.239e-06
	rs12147171	C	G	-0.0118	0.1169	0.0026	4.758e-06
	rs12701265	A	G	0.0086	0.3919	0.0017	7.372e-07
	rs13105113	A	C	0.0114	0.8769	0.0026	9.176e-06
	rs13208172	T	C	0.0216	0.9562	0.0049	9.915e-06
	rs13267180	A	G	0.0081	0.4794	0.0017	3.775e-06
	rs1437588	A	G	0.0078	0.479	0.0018	7.672e-06
	rs1509820	A	G	0.0096	0.5299	0.0017	1.749e-08
	rs1511589	A	G	0.0077	0.4559	0.0017	7.553e-06
	rs1610360	A	T	0.008	0.6678	0.0018	4.628e-06
	rs16841570	T	C	0.0248	0.9726	0.0056	8.589e-06
	rs17142889	T	G	0.0111	0.1339	0.0025	9.909e-06
	rs172139	A	G	0.0083	0.6401	0.0017	1.548e-06
	rs17681684	A	G	0.0085	0.3158	0.0017	1.038e-06
	rs17821771	T	G	-0.0082	0.3485	0.0017	1.917e-06
	rs1920325	T	C	-0.0081	0.6425	0.0017	3.658e-06
	rs1935815	A	T	0.0111	0.3513	0.0017	1.548e-10
	rs229084	A	G	-0.0077	0.4727	0.0017	6.574e-06
	rs2350885	A	T	-0.0079	0.3481	0.0018	8.717e-06
	rs2487410	T	C	-0.0081	0.4696	0.0017	1.841e-06
	rs2506864	T	G	-0.0076	0.4103	0.0017	8.81e-06
	rs310101	A	G	0.0367	0.9579	0.0079	3.86e-06
	rs4768769	T	C	-0.0078	0.6012	0.0017	6.637e-06
	rs539904	A	G	-0.0086	0.7056	0.0018	1.507e-06
	rs554710	T	C	-0.0084	0.7074	0.0018	1.587e-06
	rs6040877	A	G	-0.0081	0.2715	0.0018	4.01e-06
	rs682103	T	C	-0.0097	0.7055	0.0018	4.257e-08
	rs6889120	T	C	-0.034	0.9378	0.0076	7.436e-06
	rs6994363	A	G	-0.0121	0.8662	0.0026	2.495e-06
	rs7012395	T	C	-0.0081	0.3041	0.0018	4.962e-06
	rs758186	T	C	-0.0077	0.6536	0.0017	8.687e-06
	rs7597477	A	G	-0.0155	0.9327	0.0034	6.797e-06
	rs7615965	T	C	0.0086	0.7121	0.0019	4.149e-06
	rs779463	T	G	-0.0077	0.3012	0.0017	9.458e-06
	rs8021336	A	G	-0.0086	0.313	0.0018	9.887e-07
	rs8033140	T	C	0.008	0.3547	0.0017	4.323e-06
	rs879126	T	G	-0.0086	0.3286	0.0017	7.474e-07
	rs9354336	T	C	0.0113	0.8733	0.0025	8.569e-06
	rs9400834	T	C	0.008	0.7024	0.0018	5.619e-06
phenol sulfate	rs10963621	A	T	-0.0324	0.8663	0.0073	9.779e-06
	rs11133365	T	C	-0.0715	0.9007	0.016	7.617e-06
	rs11779285	A	T	0.0231	0.3845	0.0051	6.499e-06
	rs13195040	A	G	-0.0373	0.9137	0.008	3.592e-06
	rs13198474	A	G	0.042	0.0945	0.0081	2.236e-07
	rs13211507	T	C	-0.0327	0.8862	0.0073	6.866e-06
	rs1452040	A	C	-0.0539	0.7973	0.0116	3.682e-06
	rs16901784	A	C	0.0365	0.1157	0.0071	2.64e-07
	rs17628016	A	G	0.0316	0.1561	0.0069	4.118e-06
	rs17642590	C	G	-0.0337	0.8943	0.0072	2.665e-06
	rs3010305	T	C	0.0327	0.1318	0.0071	4.436e-06
	rs4324798	A	G	0.0354	0.1136	0.0073	1.083e-06
	rs6916131	T	G	-0.0631	0.9697	0.0137	4.447e-06
	rs7047770	A	G	-0.024	0.6563	0.0052	4.487e-06
	rs7118058	T	G	0.0474	0.0603	0.0106	8.133e-06
	rs7714057	T	C	0.0456	0.0685	0.0095	1.747e-06
	rs9682960	T	C	-0.0388	0.8843	0.0083	3.362e-06
gamma-glutamyltyrosine	rs10013737	A	G	0.0087	0.6839	0.0018	7.9e-07
	rs10498270	A	G	0.0088	0.6222	0.0017	4.73e-07
	rs10774085	A	C	0.008	0.6817	0.0018	7.6e-06
	rs11165454	T	C	0.0089	0.5583	0.0017	2.79e-07
	rs11199176	A	C	0.0077	0.5221	0.0017	9.33e-06
	rs11776904	C	G	0.0214	0.1522	0.0048	7.47e-06
	rs12192718	A	T	0.0142	0.1412	0.0025	2.1e-08
	rs12276109	T	C	-0.0084	0.4352	0.0017	1.56e-06
	rs12429206	A	G	0.0086	0.3376	0.0018	1.85e-06
	rs12546042	T	C	0.0077	0.4197	0.0017	8.35e-06
	rs1340971	T	C	-0.008	0.6654	0.0017	4.66e-06
	rs1418942	A	C	-0.0077	0.5768	0.0017	9.85e-06
	rs1512342	T	C	0.0095	0.3393	0.0017	4.66e-08
	rs151743	T	C	-0.009	0.426	0.002	6.8e-06
	rs1560792	A	G	0.009	0.3354	0.0018	3.33e-07
	rs17100078	A	G	0.0122	0.8356	0.0025	1.04e-06
	rs17115614	T	C	0.0081	0.3631	0.0017	3.98e-06
	rs17558863	A	G	-0.0222	0.955	0.005	8.01e-06
	rs17593458	C	G	0.0144	0.8978	0.0032	7.09e-06
	rs17616555	A	G	-0.0112	0.1597	0.0025	9.58e-06
	rs17720371	T	C	-0.0078	0.4737	0.0017	6.33e-06
	rs1864151	A	C	0.0089	0.5575	0.0017	2.4e-07
	rs2250515	T	G	-0.0083	0.5346	0.0017	1.6e-06
	rs2254174	T	C	-0.0148	0.8981	0.0033	7.44e-06
	rs2396461	T	C	0.0117	0.121	0.0026	8.38e-06
	rs2445976	A	C	0.0079	0.4652	0.0017	6.25e-06
	rs2504282	A	G	0.0191	0.9338	0.0042	6.7e-06
	rs322614	A	G	0.0084	0.3892	0.0017	1.7e-06
	rs353620	A	G	-0.0077	0.6613	0.0017	9.8e-06
	rs3819535	T	C	-0.0079	0.618	0.0017	5.02e-06
	rs3936152	T	C	0.0079	0.6051	0.0018	5.92e-06
	rs4465961	T	C	0.0083	0.3479	0.0018	3.12e-06
	rs4487134	T	G	-0.0083	0.355	0.0017	1.99e-06
	rs4572660	T	G	-0.0088	0.6118	0.0017	4.69e-07
	rs5010651	T	C	-0.0132	0.8332	0.0025	1.77e-07
	rs5751902	T	C	0.012	0.3762	0.0025	2.38e-06
	rs6456786	T	C	-0.008	0.3582	0.0018	5.67e-06
	rs8013373	A	G	-0.0091	0.3428	0.0018	4.99e-07
	rs8132248	T	C	0.018	0.0986	0.0037	1.43e-06
	rs848767	T	C	-0.0179	0.0696	0.0039	3.46e-06
	rs875740	A	C	0.0102	0.6656	0.0018	6.35e-09
	rs9310707	A	G	-0.0082	0.3473	0.0018	6.38e-06
	rs956966	A	G	-0.0101	0.4858	0.0018	1.48e-08
	rs9895157	T	C	-0.0079	0.6536	0.0018	6.33e-06
	rs9940990	A	T	-0.0104	0.3545	0.0018	4.75e-09
gamma-glutamylglutamine	rs10432570	A	G	0.0738	0.0145	0.0138	9.5e-08
	rs10497174	T	C	0.0103	0.2732	0.0022	4.16e-06
	rs11151406	A	T	0.0301	0.9444	0.0066	5.61e-06
	rs1260326	T	C	-0.0121	0.4122	0.0021	5.61e-09
	rs12737843	T	C	0.012	0.7976	0.0023	1.96e-07
	rs17041868	T	C	0.0196	0.939	0.0042	4.02e-06
	rs1751956	T	G	0.016	0.8647	0.0029	2.35e-08
	rs1832664	T	C	-0.0097	0.2818	0.0022	7.74e-06
	rs192598	A	C	0.0103	0.3185	0.0022	1.99e-06
	rs2085545	T	G	0.0098	0.2883	0.0022	9.86e-06
	rs2657879	A	G	0.0238	0.8262	0.0027	5.85e-19
	rs3094600	A	G	-0.0099	0.2637	0.0022	6.21e-06
	rs35592	T	C	0.0107	0.7618	0.0022	1.24e-06
	rs3931670	C	G	0.0099	0.2941	0.0021	4.34e-06
	rs4587207	A	G	-0.0129	0.8566	0.0028	3.19e-06
	rs4880550	T	C	0.015	0.1292	0.003	6.32e-07
	rs4981468	A	G	0.0207	0.0509	0.0045	4.76e-06
	rs6488270	A	G	0.0096	0.4076	0.0021	4.95e-06
	rs832404	T	C	-0.013	0.8684	0.0029	7.53e-06
	rs849039	T	G	-0.0135	0.779	0.0028	1.41e-06
	rs9436667	T	C	0.0135	0.1138	0.003	7.3e-06
leucylalanine	rs11066661	A	C	-0.0297	0.4127	0.0063	2.177e-06
	rs1106806	A	C	-0.0284	0.3883	0.0063	6.775e-06
	rs11079672	T	C	-0.0993	0.9546	0.0185	8.169e-08
	rs13025191	C	G	-0.0364	0.8014	0.0081	6.717e-06
	rs13105073	A	T	0.1256	0.9793	0.0281	8.014e-06
	rs17121435	A	G	0.1236	0.9807	0.0256	1.364e-06
	rs1909355	T	C	-0.0385	0.0954	0.0086	8.541e-06
	rs205208	T	C	-0.0495	0.096	0.0107	4.111e-06
	rs2278161	T	C	-0.0341	0.7661	0.0073	3.25e-06
	rs297192	T	G	0.031	0.4024	0.0068	4.541e-06
	rs35060330	T	C	0.0356	0.3289	0.008	9.446e-06
	rs4351	A	G	-0.0529	0.4635	0.0063	3.111e-17
	rs4949966	T	C	0.0468	0.874	0.0092	3.555e-07
	rs6070840	A	C	0.0397	0.2034	0.0084	2.478e-06
	rs6124466	T	C	-0.04	0.828	0.0085	2.361e-06
	rs6533515	A	G	-0.035	0.2112	0.0078	7.041e-06
	rs779741	A	C	-0.0285	0.574	0.0064	8.212e-06
	rs7840544	A	G	0.0947	0.9725	0.0208	5.392e-06
	rs7981197	A	G	-0.0512	0.9196	0.0115	8.07e-06
	rs9574536	T	C	-0.0517	0.3565	0.0113	5.06e-06
leucylleucine	rs10425651	A	G	-0.0522	0.9597	0.0114	4.962e-06
	rs1054812	A	G	-0.0203	0.6283	0.0044	4.275e-06
	rs10794603	A	G	-0.0195	0.4222	0.0044	8.141e-06
	rs11674647	C	G	-0.0381	0.1049	0.0075	3.46e-07
	rs13060187	T	C	-0.0217	0.5699	0.0044	8.165e-07
	rs1433673	A	G	0.0428	0.3426	0.0094	5.329e-06
	rs1942651	T	C	-0.0242	0.6705	0.0051	2.139e-06
	rs2076562	T	C	-0.0219	0.3736	0.0044	6.358e-07
	rs2081670	T	C	0.0284	0.1437	0.0063	6.769e-06
	rs518385	A	G	-0.0203	0.5033	0.0044	3.294e-06
	rs7048966	C	G	0.0278	0.1755	0.006	3.709e-06
lactate	rs10788232	T	C	-0.0111	0.6825	0.0024	2.464e-06
	rs1193345	A	G	-0.0216	0.9357	0.0045	1.434e-06
	rs1330523	A	G	-0.0117	0.2326	0.0024	1.561e-06
	rs13403441	A	T	-0.0235	0.8588	0.0048	1.019e-06
	rs16937124	A	C	-0.021	0.9471	0.0046	5.622e-06
	rs1876100	A	T	-0.0106	0.2626	0.0024	9.204e-06
	rs2000812	T	C	0.0111	0.8223	0.0025	9.7e-06
	rs3785024	A	G	-0.0223	0.9469	0.0049	5.562e-06
	rs4635489	A	G	0.0364	0.0177	0.008	5.663e-06
	rs4718532	T	C	-0.016	0.5052	0.0035	6.605e-06
	rs723526	A	G	-0.011	0.1994	0.0024	6.624e-06
	rs780093	T	C	0.0117	0.4	0.0023	1.887e-07
glucose	rs10494322	T	C	-0.0084	0.8102	0.0017	1.433e-06
	rs10828691	A	G	-0.0084	0.7048	0.0017	6.047e-07
	rs11623335	A	G	-0.008	0.8018	0.0017	3.481e-06
	rs11787684	T	C	-0.0084	0.7863	0.0018	3.518e-06
	rs11853577	T	C	0.0076	0.6055	0.0016	3.746e-06
	rs11921640	A	T	0.0113	0.8546	0.0024	3.437e-06
	rs12134225	A	G	0.012	0.0991	0.0025	1.632e-06
	rs12534545	A	G	0.0091	0.1791	0.0019	1.216e-06
	rs12911284	A	C	0.0081	0.7545	0.0017	2.259e-06
	rs129986	T	C	-0.0724	0.983	0.0145	5.551e-07
	rs13431652	T	C	0.0099	0.7174	0.0017	4.337e-09
	rs16856261	T	C	0.0116	0.1002	0.0025	4.056e-06
	rs17130	T	C	-0.0074	0.6691	0.0017	8.59e-06
	rs17616642	A	G	-0.0078	0.763	0.0017	7.492e-06
	rs1857095	T	C	-0.023	0.9748	0.005	3.792e-06
	rs2159491	T	C	-0.0155	0.7764	0.0034	4.442e-06
	rs2497587	A	G	-0.0092	0.1887	0.0017	1.299e-07
	rs2501894	A	G	-0.0096	0.1704	0.0018	6.03e-08
	rs300110	A	G	0.0079	0.8109	0.0018	6.372e-06
	rs428823	T	C	0.0078	0.795	0.0017	6.476e-06
	rs4572706	A	G	-0.0084	0.197	0.0018	1.532e-06
	rs6604664	C	G	0.0076	0.2321	0.0017	8.903e-06
	rs6732398	T	C	-0.034	0.9627	0.0076	7.822e-06
	rs6814228	T	C	0.0082	0.7738	0.0017	1.988e-06
	rs6883962	T	C	-0.012	0.089	0.0025	1.628e-06
	rs741160	A	G	0.0093	0.8235	0.0019	6.819e-07
	rs7717177	T	C	-0.0416	0.9739	0.0091	4.954e-06
	rs7751392	T	G	0.0082	0.1712	0.0018	3.836e-06
	rs831831	A	G	-0.0081	0.2007	0.0017	3.2e-06
	rs888977	T	C	0.0079	0.2126	0.0017	4.395e-06
	rs9363753	T	C	0.0089	0.1754	0.0018	5.211e-07
	rs950156	A	G	-0.008	0.2591	0.0017	2.728e-06
	rs9511834	A	C	-0.0073	0.4232	0.0016	8.938e-06
	rs9548447	T	G	0.0118	0.9001	0.0025	2.472e-06
	rs9804190	T	C	0.0076	0.2232	0.0017	8.949e-06
	rs9837442	A	T	-0.0074	0.7138	0.0017	7.883e-06
	rs9915927	T	G	0.0077	0.2687	0.0017	5.757e-06
	rs9927153	T	C	-0.0079	0.2309	0.0017	5.469e-06
1,5-anhydroglucitol	rs10206655	A	C	-0.036	0.0403	0.008	6.783e-06
	rs10508432	A	G	-0.0124	0.7069	0.0027	4.069e-06
	rs10746431	A	G	0.0558	0.9808	0.0111	5.096e-07
	rs11119547	A	G	0.0126	0.4892	0.0026	1.849e-06
	rs1131718	A	G	-0.0166	0.8565	0.0037	5.711e-06
	rs11564708	C	G	0.0155	0.8162	0.0034	6.395e-06
	rs11580613	T	C	0.0188	0.1344	0.0042	8.682e-06
	rs11722368	T	C	0.013	0.3602	0.0027	1.032e-06
	rs12465802	A	G	-0.0364	0.31	0.0032	3.466e-29
	rs12603532	T	C	-0.0368	0.0394	0.0074	6.622e-07
	rs12612955	T	C	0.0393	0.9598	0.0085	3.615e-06
	rs12677067	A	G	-0.015	0.29	0.0033	5.512e-06
	rs13012539	T	G	0.0135	0.6759	0.0027	4.018e-07
	rs1472578	A	T	-0.0126	0.6894	0.0027	2.441e-06
	rs1499686	A	G	-0.0174	0.8079	0.0035	7.494e-07
	rs1545472	A	G	0.0118	0.5158	0.0027	9.22e-06
	rs1687134	T	C	0.0289	0.7206	0.006	1.583e-06
	rs17212491	A	G	0.016	0.1645	0.0035	5.926e-06
	rs214247	T	C	-0.0119	0.6068	0.0026	6.455e-06
	rs244763	A	G	0.012	0.3833	0.0027	8.704e-06
	rs3793126	A	G	0.0123	0.6974	0.0027	4.778e-06
	rs3800993	T	C	0.0287	0.1697	0.0036	1.528e-15
	rs4556997	A	C	-0.0189	0.1388	0.0042	6.399e-06
	rs4671111	T	C	-0.0126	0.5592	0.0027	1.998e-06
	rs4742351	T	C	-0.0125	0.393	0.0027	2.812e-06
	rs4791715	T	G	-0.0126	0.594	0.0026	1.658e-06
	rs4954573	T	G	0.0219	0.7291	0.0033	2.529e-11
	rs5027944	T	C	0.0122	0.5795	0.0027	3.931e-06
	rs5757568	A	G	0.0122	0.388	0.0027	5.104e-06
	rs5998272	A	C	0.0261	0.9257	0.0053	1.083e-06
	rs618900	C	G	-0.016	0.8136	0.0035	5.997e-06
	rs6723890	A	G	0.0262	0.9457	0.0058	6.692e-06
	rs6736412	A	G	-0.0396	0.0412	0.0072	3.027e-08
	rs7570971	A	C	-0.0373	0.3255	0.0027	7.861e-45
	rs7915784	A	G	0.0247	0.0662	0.0053	2.647e-06
	rs9556974	C	G	0.0135	0.3426	0.0027	5.355e-07
	rs9756306	A	G	-0.0158	0.3332	0.0027	3.64e-09
SNP,single nucleotide polymorphism; se,standard error; EAF,effect allele frequency.

## Sheet: S2
Supplementary Table S2, Detailed information of genetic instrumental variables for unknown metabolites.
	SNP	effect_allele	other_allele	beta	EAF	se	P
X-06350	rs11188538	A	G	-0.0221	0.8687	0.0044	4.854e-07
	rs11623007	A	C	0.012	0.5644	0.0027	8.617e-06
	rs12028243	T	C	-0.0567	0.0717	0.0113	5.73e-07
	rs12152460	T	C	0.021	0.1557	0.0045	3.76e-06
	rs12961939	A	C	0.0159	0.7434	0.0034	3.774e-06
	rs1417207	A	G	-0.0157	0.7759	0.0035	6.031e-06
	rs1742707	T	G	0.0122	0.4385	0.0027	4.884e-06
	rs1959400	T	G	0.0122	0.5551	0.0027	6.668e-06
	rs4415526	T	C	0.0137	0.4107	0.0028	7.698e-07
	rs477580	A	G	0.0168	0.2397	0.0035	1.272e-06
	rs6894183	A	T	0.016	0.8137	0.0035	6.026e-06
	rs7151771	A	G	-0.0123	0.605	0.0027	5.017e-06
	rs818525	T	C	0.0199	0.1436	0.0044	6.459e-06
	rs921640	A	G	-0.0732	0.0331	0.0164	8.245e-06
X-06351	rs12936996	A	G	-0.0192	0.7358	0.0038	5.864e-07
	rs17422462	T	G	-0.0218	0.8375	0.0048	4.617e-06
	rs2964431	A	C	0.0167	0.3897	0.0037	7.849e-06
	rs3130663	A	G	-0.1184	0.9754	0.0247	1.553e-06
	rs4347230	A	G	-0.0169	0.3906	0.0037	6.036e-06
	rs7295482	A	G	0.0304	0.9079	0.0064	1.774e-06
X-09706	rs10817879	T	C	0.0116	0.5666	0.0024	1.455e-06
	rs11106514	A	G	-0.0331	0.9495	0.0071	3.517e-06
	rs11236928	C	G	-0.0172	0.1592	0.0033	1.502e-07
	rs12516773	A	G	0.0118	0.5206	0.0024	1.255e-06
	rs1534979	T	C	-0.0112	0.3253	0.0025	8.138e-06
	rs17260469	T	C	0.0361	0.9112	0.008	5.587e-06
	rs17756479	C	G	0.0122	0.7131	0.0025	1.197e-06
	rs2007443	A	T	0.028	0.1321	0.006	2.866e-06
	rs2034360	T	C	0.0174	0.8625	0.0037	2.725e-06
	rs2049216	C	G	0.0201	0.1233	0.0044	5.427e-06
	rs4075958	A	G	0.0115	0.262	0.0025	5.275e-06
	rs4302786	A	T	-0.0501	0.0131	0.0112	7.43e-06
	rs4765356	A	G	0.0149	0.8548	0.0033	7.077e-06
	rs4798481	A	G	-0.0153	0.1447	0.0033	2.957e-06
	rs4811661	T	C	-0.0113	0.3137	0.0025	6.594e-06
	rs5995601	A	G	0.0177	0.8544	0.0037	1.702e-06
	rs6832163	A	G	-0.016	0.2711	0.0034	3.48e-06
	rs7945891	A	G	0.0392	0.0587	0.0088	8.086e-06
	rs7988423	T	C	0.0397	0.952	0.009	9.283e-06
	rs8137744	A	G	0.0123	0.3814	0.0027	5.55e-06
X-10510	rs10140289	A	G	0.0354	0.0294	0.0069	2.902e-07
	rs11030066	T	C	-0.0167	0.1273	0.0035	2.126e-06
	rs11856508	T	C	0.1008	0.9892	0.0228	9.638e-06
	rs11890704	T	C	-0.0257	0.9322	0.0051	4.825e-07
	rs12337498	T	C	-0.0129	0.2157	0.0028	3.812e-06
	rs12768523	T	C	-0.0131	0.2137	0.0027	1.058e-06
	rs12965690	T	C	-0.0125	0.7726	0.0027	2.761e-06
	rs13117091	A	G	0.0125	0.1954	0.0027	4.892e-06
	rs13149458	T	C	-0.0293	0.0539	0.0064	4.339e-06
	rs17046742	A	G	0.0161	0.1133	0.0035	4.581e-06
	rs17304995	A	G	0.0123	0.7653	0.0026	3.102e-06
	rs17531033	C	G	0.0127	0.2505	0.0026	1.321e-06
	rs1994851	A	G	-0.0203	0.0758	0.0043	2.686e-06
	rs322129	T	C	-0.012	0.2023	0.0027	7.739e-06
	rs3762660	T	G	0.0199	0.8935	0.0036	2.68e-08
	rs3849097	T	G	-0.0161	0.8494	0.0034	1.728e-06
	rs4462847	T	G	0.0221	0.6479	0.005	9.821e-06
	rs4739066	A	G	-0.0195	0.9318	0.0044	9.508e-06
	rs4814176	T	C	0.0157	0.394	0.0026	1.043e-09
	rs4902243	A	G	-0.0442	0.8624	0.0035	3.408e-37
	rs4949008	A	G	0.012	0.6154	0.0025	2.476e-06
	rs6498634	T	G	0.0118	0.7656	0.0026	7.874e-06
	rs7160317	A	G	0.0118	0.365	0.0026	7.715e-06
X-07765	rs11034982	A	G	-0.1561	0.9783	0.0336	3.508e-06
	rs11053060	T	C	0.1636	0.0474	0.0358	4.839e-06
	rs3219080	T	C	0.2532	0.0219	0.0571	9.188e-06
	rs4151405	T	G	-0.2836	0.9851	0.0639	9.053e-06
	rs4308236	A	G	0.0417	0.2636	0.0094	9.03e-06
	rs4630914	T	C	0.062	0.1001	0.0136	4.899e-06
	rs4650516	T	C	-0.0448	0.5865	0.009	5.754e-07
	rs4687396	A	C	-0.1489	0.9784	0.0292	3.341e-07
	rs4742370	C	G	-0.0465	0.3392	0.01	3.242e-06
	rs7103589	T	G	0.0388	0.6053	0.0086	5.715e-06
	rs899236	A	G	-0.0497	0.2189	0.0107	3.604e-06
	rs9901192	A	G	0.1267	0.0959	0.0267	2.002e-06
X-11374	rs10829186	A	G	0.0372	0.8267	0.0083	7.989e-06
	rs11140542	A	T	0.034	0.1939	0.0077	8.873e-06
	rs11780910	C	G	0.1939	0.9873	0.0405	1.675e-06
	rs12450208	T	C	-0.0841	0.0365	0.0178	2.3e-06
	rs12778920	A	C	0.0371	0.2745	0.0068	6.047e-08
	rs209338	A	T	0.078	0.9651	0.0173	6.385e-06
	rs2244987	A	T	-0.0479	0.8885	0.0102	2.727e-06
	rs3133571	T	C	-0.0338	0.2559	0.0074	5.052e-06
	rs457273	A	G	-0.0597	0.8172	0.011	5.344e-08
	rs6563540	T	G	0.0428	0.1256	0.0091	2.718e-06
	rs7477283	A	T	-0.0417	0.8712	0.0094	8.8e-06
	rs7513605	T	C	0.0389	0.1575	0.0085	4.098e-06
	rs7843564	T	G	0.0554	0.9307	0.0121	4.637e-06
	rs7997650	A	G	-0.0509	0.0812	0.011	3.779e-06
	rs913080	T	C	-0.0417	0.3661	0.0089	2.638e-06
	rs9287841	A	T	0.0462	0.9108	0.0104	8.706e-06
X-11470	rs10199511	A	G	-0.0281	0.1012	0.0059	1.635e-06
	rs10798656	A	C	0.0184	0.4816	0.0034	7.632e-08
	rs10916248	A	T	-0.0218	0.8305	0.0048	5.103e-06
	rs1475961	A	G	0.0162	0.6271	0.0035	2.691e-06
	rs176400	A	G	0.0191	0.331	0.0036	1.203e-07
	rs1939769	A	G	0.0352	0.0647	0.0074	1.771e-06
	rs206825	T	G	0.0369	0.0518	0.0081	5.973e-06
	rs2174474	T	C	0.0327	0.7012	0.0064	3.665e-07
	rs2236525	T	C	0.016	0.5285	0.0035	4.024e-06
	rs2596574	A	G	0.0277	0.0789	0.0062	7.487e-06
	rs2734331	A	G	0.0726	0.9651	0.0101	6.559e-13
	rs3135377	A	G	0.0216	0.2078	0.0043	4.573e-07
	rs3740393	C	G	-0.0261	0.1428	0.005	1.588e-07
	rs6437043	T	C	0.0483	0.9712	0.0109	8.625e-06
	rs6735065	C	G	0.0422	0.9541	0.0088	1.593e-06
	rs6762129	T	C	0.0163	0.3537	0.0035	3.06e-06
	rs6929324	T	G	-0.0896	0.0166	0.0151	3.246e-09
	rs9264915	A	G	0.1082	0.9803	0.0234	3.858e-06
	rs9267665	T	C	-0.0547	0.0254	0.0118	3.665e-06
X-11787	rs10476724	T	C	0.0078	0.8453	0.0018	9.428e-06
	rs10920716	A	G	-0.0178	0.8234	0.0038	2.271e-06
	rs11073472	A	G	-0.0092	0.1492	0.0018	5.547e-07
	rs11188044	A	G	-0.0095	0.8337	0.0018	6.872e-08
	rs11572106	A	G	0.0766	0.9861	0.0165	3.483e-06
	rs11598738	A	G	0.0085	0.212	0.0017	7.224e-07
	rs11813961	A	G	-0.0119	0.0801	0.0027	9.124e-06
	rs12104774	T	G	-0.0178	0.0562	0.0033	5.71e-08
	rs12902975	T	C	-0.0115	0.9093	0.0025	4.186e-06
	rs17009399	C	G	-0.0359	0.0582	0.0027	2.803e-41
	rs17044007	T	G	-0.014	0.074	0.003	3.061e-06
	rs17110031	T	C	0.035	0.9615	0.0034	1.095e-24
	rs17168815	T	G	-0.0084	0.134	0.0018	3.682e-06
	rs17349853	T	G	-0.0157	0.9301	0.0028	1.578e-08
	rs17423838	A	G	0.0086	0.8836	0.0018	3.062e-06
	rs17490468	A	G	-0.0173	0.0364	0.0036	1.22e-06
	rs17595027	T	C	-0.008	0.1176	0.0017	4.762e-06
	rs17718517	T	C	0.009	0.77	0.002	6.795e-06
	rs17725971	A	G	0.0145	0.8492	0.0018	3.676e-16
	rs1891071	T	C	-0.0101	0.6279	0.0016	1.033e-09
	rs1927544	T	C	0.0078	0.8475	0.0018	9.671e-06
	rs1934963	T	C	0.0293	0.8021	0.0017	8.691e-65
	rs2009767	T	C	0.0092	0.8814	0.0018	4.137e-07
	rs2160166	T	C	0.0077	0.1848	0.0017	8.012e-06
	rs2298037	T	C	0.01	0.1673	0.0018	1.197e-08
	rs2924762	T	C	0.0086	0.8777	0.0018	2.245e-06
	rs4521827	A	T	0.0085	0.1344	0.0018	2.167e-06
	rs4900819	T	C	-0.0097	0.8744	0.0018	6.881e-08
	rs6507259	T	C	-0.0078	0.1333	0.0018	9.523e-06
	rs666276	T	C	-0.0094	0.1213	0.0018	2.191e-07
	rs6969691	A	G	-0.0083	0.8775	0.0018	5.294e-06
	rs739626	A	C	0.013	0.0935	0.0024	7.957e-08
	rs7794651	T	C	0.0089	0.1191	0.0018	7.656e-07
	rs7921420	A	G	-0.0084	0.716	0.0017	7.207e-07
	rs7992587	T	C	-0.0083	0.2605	0.0017	7.715e-07
	rs869927	A	G	-0.0112	0.1385	0.0018	3.511e-10
	rs932748	T	G	0.009	0.878	0.002	6.795e-06
	rs9686531	T	C	0.0081	0.119	0.0018	7.74e-06
	rs994713	T	C	-0.0204	0.0245	0.0045	6.368e-06
X-11805	rs11207154	C	G	0.3171	0.0118	0.0703	6.504e-06
	rs12640474	T	C	-0.04	0.3034	0.0088	5.876e-06
	rs12787375	T	G	-0.1486	0.0163	0.0333	7.902e-06
	rs13025486	A	G	0.205	0.977	0.045	5.225e-06
	rs16868779	A	G	0.0725	0.8835	0.0163	8.557e-06
	rs17022724	T	G	-0.0716	0.0822	0.0141	3.873e-07
	rs17093348	A	G	-0.1043	0.0344	0.0225	3.47e-06
	rs2139212	T	C	0.0372	0.5848	0.0084	9.625e-06
	rs2667615	C	G	-0.1185	0.0264	0.0262	5.886e-06
	rs2964195	C	G	-0.0833	0.0511	0.0188	9.029e-06
	rs7325308	T	C	0.0422	0.3593	0.0091	3.462e-06
X-11820	rs1012601	C	G	0.056	0.8372	0.0111	4.866e-07
	rs10765737	A	G	-0.0197	0.6388	0.0044	8.245e-06
	rs10941535	A	G	0.0401	0.6584	0.0089	6.289e-06
	rs163027	A	G	0.0169	0.5505	0.0037	4.447e-06
	rs1917331	A	T	0.0211	0.8179	0.0047	5.581e-06
	rs2298423	T	G	0.0761	0.9286	0.0157	1.239e-06
	rs4322991	A	C	0.0206	0.2227	0.0046	7.699e-06
	rs439401	T	C	-0.034	0.351	0.0041	1.219e-16
	rs445925	A	G	0.065	0.079	0.0082	2.455e-15
	rs7648714	A	G	0.018	0.4717	0.0037	1.058e-06
	rs7762480	A	T	0.0748	0.9273	0.0165	5.694e-06
	rs7943834	C	G	0.0639	0.9792	0.0135	2.136e-06
	rs9650602	T	C	-0.0238	0.197	0.0052	4.432e-06
	rs986611	C	G	-0.0169	0.6362	0.0037	5.623e-06
X-12056	rs10263623	T	C	-0.0569	0.9157	0.0125	5.337e-06
	rs1518434	T	C	-0.031	0.4027	0.007	8.091e-06
	rs1609276	C	G	0.1088	0.9727	0.0228	1.834e-06
	rs16844404	A	G	-0.1401	0.9409	0.0273	2.97e-07
	rs16845462	T	C	-0.0798	0.9572	0.018	9.287e-06
	rs17698383	T	C	0.0406	0.7946	0.0085	1.878e-06
	rs2252553	T	G	-0.0358	0.4533	0.0069	1.82e-07
	rs296429	A	G	-0.0356	0.728	0.0077	3.518e-06
	rs6685925	A	G	0.0364	0.2447	0.0078	2.819e-06
	rs6717460	A	C	-0.1646	0.962	0.0351	2.765e-06
	rs679020	T	C	-0.0552	0.9156	0.0123	7.033e-06
	rs7512146	T	G	0.0332	0.5108	0.0069	1.381e-06
	rs7708182	C	G	-0.1012	0.8862	0.022	4.406e-06
	rs7767760	T	C	0.0356	0.2932	0.0076	2.971e-06
X-12704	rs10030952	T	C	-0.0704	0.3662	0.014	4.7e-07
	rs10826860	T	C	-0.039	0.6363	0.0082	1.743e-06
	rs16856300	A	C	-0.0372	0.6138	0.0083	7.461e-06
	rs4454960	C	G	-0.0745	0.8989	0.0165	6.467e-06
	rs4953342	A	G	-0.0432	0.7182	0.0096	7.203e-06
	rs5993792	T	C	-0.0687	0.7247	0.0154	8.105e-06
	rs6575039	T	C	0.0456	0.7656	0.0102	7.539e-06
	rs6597533	A	G	0.1306	0.9771	0.0283	4.039e-06
	rs9345410	C	G	0.0835	0.9419	0.0186	7.559e-06
	rs9935968	A	G	0.0425	0.3282	0.0096	8.905e-06
X-13859	rs11004433	T	C	0.0128	0.8602	0.0029	9.054e-06
	rs11008861	A	G	-0.0092	0.4749	0.0019	1.532e-06
	rs12022877	A	G	-0.0403	0.8244	0.0087	4.172e-06
	rs12145429	A	G	0.0099	0.3757	0.0019	2.223e-07
	rs12259030	A	G	0.014	0.1453	0.0028	9.067e-07
	rs1256061	T	G	-0.0085	0.4673	0.0019	9.284e-06
	rs12570090	T	C	-0.0094	0.5847	0.0019	9.184e-07
	rs12969887	A	C	0.0085	0.5532	0.0019	9.495e-06
	rs13228785	A	C	-0.0089	0.4235	0.0019	3.322e-06
	rs165558	T	C	-0.0091	0.5657	0.0019	1.999e-06
	rs16962157	T	C	-0.0192	0.9219	0.0038	4.57e-07
	rs1722784	A	G	-0.0091	0.5093	0.0019	2.403e-06
	rs1869578	A	G	-0.0086	0.5791	0.0019	7.608e-06
	rs2041264	T	C	-0.0179	0.9069	0.0038	2.534e-06
	rs2216327	C	G	-0.0246	0.9359	0.0055	8.258e-06
	rs2273068	T	C	-0.0127	0.1355	0.0029	8.866e-06
	rs2683822	T	C	-0.009	0.6125	0.0019	3.457e-06
	rs2708257	A	C	-0.0108	0.6508	0.0019	2.169e-08
	rs3110907	C	G	-0.0199	0.8988	0.0037	1.036e-07
	rs4641528	T	C	0.0094	0.5683	0.0019	9.435e-07
	rs4792953	T	C	0.0094	0.3951	0.0019	8.921e-07
	rs4852787	A	C	-0.0101	0.4642	0.002	2.856e-07
	rs4968679	T	C	-0.009	0.4992	0.0019	3.093e-06
	rs6475283	T	C	0.0343	0.2824	0.0075	5.118e-06
	rs6486785	A	G	0.0371	0.0193	0.0082	5.991e-06
	rs6827956	A	G	0.0089	0.4111	0.0019	3.659e-06
	rs6828013	T	C	0.017	0.0729	0.0038	8.791e-06
	rs6832838	T	C	0.0098	0.5177	0.0019	3.361e-07
	rs6895134	C	G	0.057	0.011	0.012	2.034e-06
	rs6991001	T	C	0.017	0.0961	0.0037	5.025e-06
	rs7036147	T	C	-0.009	0.4125	0.0019	2.859e-06
	rs7039918	T	C	0.0132	0.8007	0.0028	2.757e-06
	rs7147975	A	G	-0.01	0.4965	0.0019	2.439e-07
	rs7520333	A	G	-0.0091	0.554	0.0019	2.302e-06
	rs7814471	A	G	-0.0092	0.4642	0.0019	1.783e-06
	rs7862610	A	C	0.0093	0.4276	0.0019	1.361e-06
	rs791320	T	C	-0.009	0.5496	0.0019	2.574e-06
	rs8103504	T	C	0.0092	0.5809	0.0019	1.62e-06
	rs819909	A	G	0.0088	0.5236	0.0019	4.241e-06
	rs884957	A	G	-0.0085	0.6492	0.0019	9.541e-06
	rs939358	T	C	-0.0086	0.4477	0.0019	8.159e-06
	rs9563725	T	C	-0.0087	0.4437	0.0019	6.016e-06
	rs9605002	A	G	-0.0178	0.1	0.0039	4.237e-06
	rs970719	T	C	0.0087	0.4248	0.0019	6.438e-06
SNP,single nucleotide polymorphism; se, standard error; EAF, effect allele frequency.

## Sheet: S3
Supplementary Table S3, Results of pleiotropy and heterogeneity test of the unknown metabolites on preeclampsia.
	Pleiotropy test					Heterogeneity analyses
Metabolites	MR Egger Intercept	se	P	MR PRESSO global test P		IVW Cochrane’s Q	Q P value
X-06350	0.0130677	0.0113019	0.270081	0.432		14.1506	0.363321
X-06351	-0.00674284	0.0232719	0.786412	0.335		6.99773	0.220809
X-09706	0.0123558	0.0120776	0.319846	0.442		19.7854	0.407591
X-10510	0.00084206	0.0119578	0.944526	0.367		24.6769	0.312774
X-07765	0.00843952	0.0125088	0.515169	0.867		6.0389	0.870756
X-11374	0.0108352	0.0205936	0.607023	0.131		22.8389	0.0876207
X-11470	-0.0120489	0.0107131	0.276351	0.405		19.2076	0.379146
X-11787	0.00221866	0.00889141	0.804332	0.29		42.8548	0.270737
X-11805	0.0129437	0.0110772	0.272624	0.689		6.50664	0.771055
X-11820	0.00570036	0.0154013	0.717742	0.085		21.4849	0.0638744
X-12056	0.0015276	0.0133221	0.910606	0.484		13.3382	0.42204
X-12704	-0.00776299	0.02059	0.715958	0.505		8.63823	0.471316
X-13859	0.00238873	0.00637754	0.709877	0.152		53.1499	0.138025
MR, Mendelian randomization; IVW, inverse variance weighted; MR PRESSO, MR pleiotropy residual sum and outlier; MR Egger Intercept P >0.05 or MR PRESSO global test P >0.05 indicates that no potential pleiotropy exists; Cochrane’s Q P >0.05 indicates that no heterogeneity exists.

## Sheet: S4
Supplementary Table S4, Information of removed SNPs associated with potential confounders.
Metabolites	SNPs	Confounding factors
lactate	rs780093	Type 2 diabetes
arachidonate (20:4n6)	rs10241964	Systolic blood pressure;Coronary artery disease
	rs532098	Diastolic blood pressure
inosine	rs4384764	Body mass index
citrulline	rs10504742	Self-reported hypertension;Vascular or heart problems diagnosed by doctor: high blood pressure
	rs13267180	Body mass index;Diastolic blood pressure;Systolic blood pressure
	rs17681684	Type II diabetes
	rs7012395	Body mass index;Diastolic blood pressure;Systolic blood pressure
gamma-glutamylglutamine	rs1260326	Type II diabetes;Self-reported diabetes
	rs3094600	Self-reported hypothyroidism or myxoedema;Started insulin within one year diagnosis of diabetes
	rs4587207	Started insulin within one year diagnosis of diabetes
glucose	rs17616642	Body mass index;Body fat percentage
phenol sulfate	rs13195040	Diastolic blood pressure
	rs13198474	Diastolic blood pressure
	rs13211507	Diastolic blood pressure;Started insulin within one year diagnosis of diabetes
	rs16901784	Diastolic blood pressure
	rs4324798	Diastolic blood pressure
3-dehydrocarnitine	rs273913	Self-reported hypertension
leucylalanine	rs4351	Medication for cholesterol, blood pressure or diabetes: none of the above;Diabetes diagnosed by doctor
	rs6533515	Self-reported hypertension
X-10510	rs11030066	Body mass index in females;Body mass index;Body fat percentage
	rs12337498	Body fat percentage
	rs17046742	Diastolic blood pressure;Self-reported hypertension;Systolic blood pressure
	rs4462847	Body mass index
X-11470	rs1475961	Diastolic blood pressure
	rs3135377	Body mass index;Diabetes diagnosed by doctor
	rs3740393	Body mass index;Self-reported hypertension;Systolic blood pressure
	rs9267665	Body mass index
X-11787	rs10920716	Trunk fat mass;Whole body fat mass;Body mass index
	rs11188044	Vascular or heart problems diagnosed by doctor: high blood pressure;Self-reported hypertension;Systolic blood pressure
X-12056	rs7512146	Body fat percentage;Whole body fat mass;Body mass index
	rs7708182	Whole body fat mass;Trunk fat percentage
	rs7767760	Medication for cholesterol,blood pressure or diabetes: none of the above
X-13859	rs4792953	Whole body fat mass
SNP, single nucleotide polymorphism

## Sheet: S5
Supplementary Table S5, MR analysis results after removal of confounding factors associated instrumental variables.
Metabolites	Method	SNP	P	OR	95% LCI	95% UCI
arachidonate (20:4n6)	Inverse variance weighted	28	0.00955473	0.576921	0.38058	0.874552
	MR Egger	28	0.0376313	0.428215	0.200502	0.914547
	Weighted median	28	0.0108316	0.467716	0.260694	0.839138
3-dehydrocarnitine	Inverse variance weighted	28	0.0813373	0.626911	0.370818	1.05986
	MR Egger	28	0.344957	0.497971	0.120288	2.06151
	Weighted median	28	0.579856	0.799922	0.362902	1.76322
inosine	Inverse variance weighted	12	0.0229641	0.880628	0.78924	0.982599
	MR Egger	12	0.141201	0.877783	0.748058	1.03
	Weighted median	12	0.0813391	0.865612	0.735939	1.01813
citrulline	Inverse variance weighted	44	0.0108921	0.471303	0.264125	0.840991
	MR Egger	44	0.0519548	0.206982	0.0442249	0.968724
	Weighted median	44	0.0934541	0.468877	0.193513	1.13607
phenol sulfate	Inverse variance weighted	12	0.00307894	1.69848	1.19594	2.41219
	MR Egger	12	0.587933	1.31412	0.504971	3.41981
	Weighted median	12	0.142716	1.43314	0.885728	2.31886
gamma-glutamylglutamine	Inverse variance weighted	18	0.00329296	0.393879	0.211598	0.733187
	MR Egger	18	0.19257	0.473802	0.161512	1.38992
	Weighted median	18	0.0271656	0.367707	0.151357	0.893306
leucylalanine	Inverse variance weighted	18	0.18675	0.838393	0.645359	1.08917
	MR Egger	18	0.110023	0.520888	0.244695	1.10882
	Weighted median	18	0.186941	0.778038	0.535938	1.1295
lactate	Inverse variance weighted	11	0.000133259	0.187232	0.079265	0.442262
	MR Egger	11	0.168951	0.152931	0.0130566	1.79127
	Weighted median	11	0.0209837	0.233094	0.0676849	0.802734
glucose	Inverse variance weighted	37	0.00599372	0.394541	0.203245	0.765887
	MR Egger	37	0.0695149	0.26437	0.0656772	1.06416
	Weighted median	37	0.0023796	0.215711	0.0801952	0.580227
X-10510	Inverse variance weighted	19	0.109661	1.66801	0.891163	3.12207
	MR Egger	19	0.402841	1.82075	0.463151	7.15777
	Weighted median	19	0.241051	1.66186	0.710881	3.885
X-11470	Inverse variance weighted	15	0.0482657	0.680922	0.465011	0.997081
	MR Egger	15	0.464986	0.771679	0.392974	1.51534
	Weighted median	15	0.369341	0.781714	0.456599	1.33832
X-11787	Inverse variance weighted	37	0.00611989	2.57293	1.30911	5.05685
	MR Egger	37	0.241097	2.33448	0.579452	9.4051
	Weighted median	37	0.265074	1.69885	0.668943	4.31439
X-12056	Inverse variance weighted	11	0.0686409	0.758465	0.563236	1.02136
	MR Egger	11	0.500908	0.805264	0.439556	1.47524
	Weighted median	11	0.0874075	0.708586	0.477349	1.05184
X-13859	Inverse variance weighted	43	0.0372681	0.604166	0.376026	0.970724
	MR Egger	43	0.148498	0.494419	0.193615	1.26256
	Weighted median	43	0.0310726	0.482691	0.248951	0.935888
MR, Mendelian randomization; SNP, single nucleotide polymorphism; OR, odds ratio; LCI, lower limit of confidence interval; UCI, upper limit of confidence interval.

## Sheet: S6
Supplementary Table S6, Sensitivity analysis results for MR analysis results after removal of confounding factors.
	Pleiotropy test				Heterogeneity analyses
Metabolites	MR Egger Intercept	se	P		IVW Cochrane’s Q	Q P value
arachidonate (20:4n6)	0.00692308	0.00751993	0.365707		24.732	0.589478
3-dehydrocarnitine	0.00439201	0.0128462	0.735181		22.7381	0.699002
inosine	0.00055996	0.0102841	0.95765		4.55218	0.950904
citrulline	0.00901825	0.00799928	0.26598		41.5905	0.532487
phenol sulfate	0.0111073	0.0196527	0.584408		5.49867	0.904638
gamma-glutamylglutamine	-0.00404357	0.00968649	0.681901		19.5549	0.297624
leucylalanine	0.0210292	0.0159771	0.20665		13.885	0.675227
lactate	0.00338761	0.019693	0.867227		8.39812	0.59001
glucose	0.00485087	0.00755071	0.524775		36.0248	0.467487
X-11470	-0.00510304	0.0115845	0.666806		11.6676	0.632976
X-11787	0.00142693	0.00908363	0.876078		41.4988	0.243393
X-13859	0.00314165	0.00644598	0.628584		52.2428	0.13366
MR, Mendelian randomization; IVW, inverse variance weighted.

## Sheet: S7
Supplementary Table S7, Selected instrumental variables associated with preeclampsia.
SNPs	other_allele	effect_allele	P	beta	se	EAF
rs13306561	A	G	4.48e-08	-0.136	0.025	0.146
rs7417107	G	C	3.8e-07	-0.105	0.021	0.222
rs58719905	G	A	2.98e-06	-0.081	0.017	0.41
rs4669369	A	G	2.29e-06	0.088	0.019	0.696
rs17030668	A	G	4.7e-06	0.111	0.024	0.134
rs116420012	C	T	7.34e-07	-0.421	0.085	0.013
rs11715561	G	A	2.36e-06	-0.083	0.017	0.631
rs79252936	G	A	1.78e-06	-0.148	0.031	0.09
rs4245909	A	G	4.01e-06	-0.079	0.017	0.501
rs192511424	T	G	1.09e-06	-0.32	0.066	0.021
rs16998073	A	T	6.48e-11	0.118	0.018	0.312
rs74749763	G	A	4.72e-06	0.137	0.03	0.086
rs10059884	C	A	7.73e-07	0.086	0.017	0.586
rs115694633	T	C	3.75e-06	0.291	0.063	0.016
rs116510165	G	A	2e-06	-0.202	0.042	0.047
rs9265628	T	C	2.93e-07	0.099	0.019	0.249
rs10103355	A	G	1.92e-06	-0.218	0.046	0.969
rs146109618	A	G	9.23e-07	0.321	0.065	0.014
rs7043897	T	C	2.72e-06	0.082	0.018	0.367
rs10882398	T	A	9.37e-07	0.085	0.017	0.592
rs6585195	G	C	4.02e-06	0.118	0.026	0.119
rs113070138	C	T	8.44e-07	0.28	0.057	0.02
rs7313132	T	C	4.53e-06	-0.106	0.023	0.846
rs146193543	G	A	3.99e-06	-0.261	0.057	0.027
rs7963641	G	A	4.6e-07	-0.122	0.024	0.157
rs7318880	C	T	3.8e-06	0.079	0.017	0.465
rs7350699	G	T	2.72e-06	0.103	0.022	0.173
rs77284716	T	C	4.48e-06	0.21	0.046	0.032
rs4774622	A	T	2.4e-06	0.119	0.025	0.858
rs11650519	T	C	4.21e-06	0.082	0.018	0.336
rs148462858	A	C	1.92e-06	0.213	0.045	0.034
rs8111930	A	G	1.27e-06	-0.144	0.03	0.917
rs167479	T	G	4.47e-09	0.101	0.017	0.574
rs142808027	C	T	1.88e-06	-0.306	0.064	0.022
rs1874490	T	C	1.44e-06	0.113	0.024	0.146
rs6060809	C	T	7.65e-07	0.216	0.044	0.034
rs76159275	G	A	2.86e-06	0.31	0.066	0.014
rs146316464	A	T	6.89e-08	0.121	0.022	0.163
SNP, single nucleotide polymorphism; se, standard error; EAF, effect allele frequency.

## Sheet: S8
Supplementary Table S8, MR analysis results of preeclampsia on metabolites.
Metabolite	Method	P	OR	95% LCI	95% UCI
arachidonate (20:4n6)	Inverse variance weighted	0.708885	1.00354	0.985098	1.02233
	MR Egger	0.596258	0.980415	0.913165	1.05262
	Weighted median	0.958785	0.999401	0.976955	1.02236
3-dehydrocarnitine	Inverse variance weighted	0.489966	0.993406	0.974922	1.01224
	MR Egger	0.892436	0.994757	0.923385	1.07165
	Weighted median	0.600938	0.993511	0.969568	1.01805
1-arachidonoylglycerophosphocholine	Inverse variance weighted	0.951637	1.00064	0.980168	1.02154
	MR Egger	0.282115	1.04739	0.966631	1.1349
	Weighted median	0.384902	1.01336	0.983473	1.04415
inosine	Inverse variance weighted	0.488387	0.973906	0.90372	1.04954
	MR Egger	0.676763	1.06941	0.786597	1.45389
	Weighted median	0.715835	0.981821	0.889474	1.08376
citrulline	Inverse variance weighted	0.27263	0.991317	0.97599	1.00688
	MR Egger	0.539411	1.02007	0.959232	1.08477
	Weighted median	0.519809	0.993835	0.975295	1.01273
phenol sulfate	Inverse variance weighted	0.742783	1.00771	0.962519	1.05503
	MR Egger	0.655328	1.04365	0.869528	1.25264
	Weighted median	0.691517	1.00999	0.961596	1.06082
gamma-glutamyltyrosine	Inverse variance weighted	0.748647	1.00271	0.986243	1.01945
	MR Egger	0.33754	1.0342	0.968408	1.10446
	Weighted median	0.961288	0.9995	0.97953	1.01988
gamma-glutamylglutamine	Inverse variance weighted	0.501272	1.00507	0.990372	1.01998
	MR Egger	0.7028	0.988676	0.933904	1.04666
	Weighted median	0.453119	1.00742	0.988151	1.02706
leucylalanine	Inverse variance weighted	0.598374	1.01231	0.967251	1.05947
	MR Egger	0.636096	0.956276	0.798678	1.14497
	Weighted median	0.802381	1.00754	0.949966	1.06861
leucylleucine	Inverse variance weighted	0.880462	0.996705	0.954739	1.04052
	MR Egger	0.175771	0.892142	0.764361	1.04129
	Weighted median	0.774907	1.00743	0.957603	1.05985
lactate	Inverse variance weighted	0.076226	0.985542	0.969802	1.00154
	MR Egger	0.192794	0.957352	0.900182	1.01815
	Weighted median	0.325581	0.98891	0.967163	1.01114
glucose	Inverse variance weighted	0.56919	1.00345	0.991621	1.01542
	MR Egger	0.850839	1.00472	0.957706	1.05404
	Weighted median	0.637584	1.00403	0.987356	1.02099
X-06350	Inverse variance weighted	0.337153	1.0111	0.988563	1.03415
	MR Egger	0.0601641	1.09495	1.00584	1.19195
	Weighted median	0.3251	1.01562	0.984749	1.04745
X-06351	Inverse variance weighted	0.45903	0.989491	0.962204	1.01755
	MR Egger	0.127247	1.08954	0.983997	1.2064
	Weighted median	0.362947	0.981891	0.943984	1.02132
X-09706	Inverse variance weighted	0.689008	0.996349	0.978659	1.01436
	MR Egger	0.956884	0.998033	0.930776	1.07015
	Weighted median	0.457623	0.990906	0.967303	1.01508
X-07765	Inverse variance weighted	0.598823	0.983001	0.922175	1.04784
	MR Egger	0.207579	0.848189	0.666534	1.07935
	Weighted median	0.751523	0.985949	0.90326	1.07621
X-11374	Inverse variance weighted	0.558198	1.01541	0.964727	1.06877
	MR Egger	0.591316	0.944326	0.770813	1.1569
	Weighted median	0.208727	1.04016	0.978224	1.10601
X-11470	Inverse variance weighted	0.627524	1.00727	0.978212	1.0372
	MR Egger	0.637539	1.02935	0.915678	1.15713
	Weighted median	0.704846	1.007	0.971285	1.04404
X-11787	Inverse variance weighted	0.0921905	0.990609	0.979791	1.00155
	MR Egger	0.390012	0.981112	0.94098	1.02296
	Weighted median	0.414081	0.993917	0.97947	1.00858
X-11805	Inverse variance weighted	0.253943	0.966694	0.912043	1.02462
	MR Egger	0.859008	1.02142	0.812857	1.28349
	Weighted median	0.382023	0.966942	0.896741	1.04264
X-11820	Inverse variance weighted	0.908676	1.00215	0.966096	1.03954
	MR Egger	0.217173	0.914126	0.799798	1.0448
	Weighted median	0.997254	0.999922	0.9565	1.04532
X-12704	Inverse variance weighted	0.57562	1.02352	0.943512	1.11031
	MR Egger	0.37043	0.86415	0.63689	1.1725
	Weighted median	0.546352	1.02857	0.938598	1.12718
X-13859	Inverse variance weighted	0.7161	1.00338	0.985292	1.0218
	MR Egger	0.232107	1.04382	0.976701	1.11554
	Weighted median	0.711755	1.00472	0.979923	1.03015
MR, Mendelian randomization; SNP, single nucleotide polymorphism; OR, odds ratio; LCI, lower limit of confidence interval; UCI, upper limit of confidence interval.

## Sheet: S9
Supplementary Table S9, Sensitivity analysis of MR results of preeclampsia on metabolites.
	Pleiotropy test					Heterogeneity analyses
Metabolites	MR Egger Intercept	se	P	MR PRESSO global test P		IVW Cochrane’s Q	Q P value
arachidonate (20:4n6)	0.00247042	0.00370223	0.518347	0.184		16.2495	0.180076
3-dehydrocarnitine	-0.000143773	0.00387728	0.971085	0.3466		13.7338	0.318
1-arachidonoylglycerophosphocholine	-0.00472456	0.00409291	0.272829	0.4966		11.1566	0.516
inosine	-0.00983671	0.0159551	0.550094	0.459		12.0051	0.445
citrulline	-0.00295288	0.00313327	0.366213	0.171		17.1129	0.145
phenol sulfate	-0.00364872	0.00936136	0.704152	0.122		19.0326	0.088
gamma-glutamyltyrosine	-0.00314618	0.0033014	0.361071	0.142		17.5411	0.13
gamma-glutamylglutamine	0.00173605	0.00296599	0.570147	0.792		7.74317	0.805
leucylalanine	0.00598329	0.00934024	0.534905	0.889		6.5265	0.887
leucylleucine	0.0116679	0.00800403	0.172858	0.079		19.4345	0.079
lactate	0.0030669	0.00320445	0.359092	0.492		11.893	0.454
glucose	-0.000130672	0.00244526	0.95834	0.481		11.7174	0.469
X-06350	-0.00837695	0.00438999	0.0827939	0.602		9.94366	0.620904
X-06351	-0.0101757	0.00529336	0.0808303	0.4086		12.7385	0.388331
X-09706	-0.000175975	0.0035843	0.961723	0.6192		10.0588	0.610806
X-07765	0.0154924	0.012453	0.239331	0.5012		11.5148	0.485392
X-11374	0.00763425	0.0105283	0.483521	0.249		15.233	0.22894
X-11470	-0.00226465	0.00602316	0.714075	0.2308		15.5722	0.211625
X-11787	0.00103181	0.00220193	0.64851	0.696		9.47632	0.661798
X-11805	-0.00577778	0.0118235	0.634671	0.869		6.88849	0.864894
X-11820	0.00994634	0.00711561	0.1924	0.1718		15.2669	0.170602
X-12704	0.0176053	0.0156216	0.286067	0.0822		17.9388	0.0830113
X-13859	-0.00408753	0.00337916	0.251777	0.2962		13.7984	0.313764
MR, Mendelian randomization; IVW, inverse variance weighted; MR PRESSO, MR pleiotropy residual sum and outlier.

## Sheet: S10
Supplementary Table S10, Metabolic pathways analysis of the metabolites.
Enrichment pathways	P
Glycolysis / Gluconeogenesis	0.003
Arginine biosynthesis	0.044
Pyruvate metabolism	0.069
Biosynthesis of unsaturated fatty acids	0.111
Arachidonic acid metabolism	0.111
Purine metabolism	0.193
